# Supplementary material for: Does It Bind? A Method to Determine the Affinity of Calcium and Magnesium Ions for Polymers Using 1H NMR Spectroscopy
Source: Anal Chem. 2022 Jul 25;94(31):10976–83. doi: 10.1021/acs.analchem.2c01166 (PMC9366736; doi:10.1021/acs.analchem.2c01166)
Supplement: Supplementary file 2 — ac2c01166_si_002.xlsx [file ac2c01166_si_002.xlsx]

## Sheet: Parameter master
						Indicator parametrs of glycolate and sulfoacetate
		Parameters for Equation 3				All parameters refer to 100% H2O, use of 10% D2O will require alternative parameter sets: doi.org/10.1021/acs.analchem.9b03008
		50NaCl				Calcium	Uncertainty in K/M-1:	0.06	0.7				Calcium	Uncertainty in K/M-1:	0.5	3.1
		DAc/10-9m2s-1:	1				DMSO ref	Glycolate	SFA					DSS ref	Glycolate	SFA
		DCa/10-9m2s-1:	0.93				K/M-1:	34.7	144.4					K/M-1:	31.3	105.1
		z thickness of acetate/mm:	2				dL/ppm:	3.9353	3.7332					dL/ppm:	3.9317	3.7296
							dCa/ppm:	4.0977	3.8038					dCa/ppm:	4.1123	3.8215
		DAc/10-9m2s-1:	1			Magnesium	Uncertainty in K/M-1:	0.6	2.4				Magnesium	Uncertainty in K/M-1:	0.5	2.4
		DMg/10-9m2s-1:	0.9				DMSO ref	Glycolate	SFA					DSS ref	Glycolate	SFA
		z thickness of acetate/mm:	2				K/M-1:	25.4	117.4					K/M-1:	21.1	71.5
							dL/ppm:	3.9353	3.7332					dL/ppm:	3.9317	3.7296
							dMg/ppm:	4.0471	3.7812					dMg/ppm:	4.0669	3.8043
													2-methylimidazole for pH determination
			DMSO	tBuOH	DSS		For filter						pKa (I = 0):	7.96
		Chemical shift reference/ppm:	2.72		0		h:	60					dH aromatic (DMSO)/ppm:	7.2709
		Integral conversion ratio (k):	2.91762	3.83473									dL aromatic (DMSO)/ppm:	6.9622
		K CaOAc complex/M-1:	5.88844										dH aromatic (DSS)/ppm:	7.2673
		K MgOAc complex/M-1:	1.09648										dL aromatic (DSS)/ppm:	6.9586
		Uncertainty in integration CSI (%):	8										dH methyl (DMSO)/ppm:	2.608
		Uncertainty in chemical shift measurement/ppm:	0.0005										dL methyl (DMSO)/ppm:	2.3486
		K0 Ca-Cl/M-1:	2.63027										dH methyl (DSS)/ppm:	2.6044
		K0 Mg-Cl/M-1:	0										dL methyl (DSS)/ppm:	2.345
													abbreviation:	2MI
		Uncertainty in concentration 1D (%):	3

## Sheet: Ca CSI (PSS)
DMSO	Linked to parameter master													Uncertainty in K/M-1:	0.06	0.7		2MI			Workings
Chemical shift reference/ppm:	2.72													DMSO ref	Glycolate	SFA	pKa (I = 0):	7.96			Max glycolate shift/ppm:	3.93688
Integral conversion ratio (k):	2.91762													K/M-1:	34.7	144.4	dH aromatic (DMSO)/ppm:	7.2709			Max SFA shift/ppm:	3.73811
K CaOAc complex/M-1:	5.88844													dL/ppm:	3.9353	3.7332	dL aromatic (DMSO)/ppm:	6.9622			Gamma2 from I0 (Equation S12):	0.42392
Uncertainty in integration CSI (%):	8													dCa/ppm:	4.0977	3.8038	pH in reference sample:	9.08559			[M2+]f,Lower/mM	0.424224
Uncertainty in chemical shift measurement/ppm:	0.0005													da/ppm:	3.93638	3.73761	2MI chemical shift in reference sample/ppm:	6.9886
K0 Ca-Cl/M-1:	2.63027												Paste 1H chemical shift data from reference sample here
																				Workings are in Grey text
Adjust as appropriate									Time since preparation/hours:	8.5
Glycolate concentration/mM:	1								DAc/10-9m2s-1:	1
SFA concentration/mM:	1			These rows are outside of the NMR active window of our coil					DCa/10-9m2s-1:	0.93
Background ionic strength/M:	0.064			so should be ignored in analysis. They are included to allow direct pasting of					z thickness of acetate/mm:	2
Background [Cl-]/M	0.05			chemical shift data from AU scripts into the spreadsheet					t/s	30600
	Number of slices:	64							DAc/m2s-1:	1e-09
	zrange/mm:	26		For filter					DCa/m2s-1:	9.3e-10
	Height of sample centre/mm:	19		h:	60								Paste 1H chemical shift data here (from CSI datasets)				Paste integral or lineshape deconvolution data here				Workings																						Uncertainty in M2+
													Raw chemical shift data								Referenced chemical shifts				Non filtered					Based on Error in [M2+]f													Propagation of uncertainty analysis				Common factor
B + [M2+]f + [M2+]L/mM	Row	Vertical position/mm	pH	[M2+]f/mM (Filtered)	Uncertainty in [ M2+]f/mM	Gamma2 (Equation S2)	[Ac]/mM	B/mM	Uncertainty in B/mM	N/mM	[M2+]l/mM	Uncertainty in [M2+]l/mM	DMSO/ppm	Glycolate/ppm	SFA/ppm	2MI/ppm	DMSO integral	Acetate integral		chemical shift correction/ppm	DMSO/ppm	Glycolate/ppm	SFA/ppm	2MI/ppm	[M2+]f/mM (Equation S1)	[M-Cl]/mM	[M-Ac]/mM	[Ac]max/mM	[Ac]min/mM	[M-Ac]/mM MAX	[M-Ac]/mM MIN		[M-Glyc]/mM	[M-Glyc]/mM MAX	[M-Glyc]/mM MIN	[M-SFA]/mM	[M-SFA]/mM MAX	[M-SFA]/mM MIN	B max/mM	B min/mM		Gamma2 (Equation S3)	F	dM/dK1	dM/dgam2	dM/ddL1	E^2	dM/ddM1	dM/ddb1
-2997	1	6.20312	8.30875	-999	#NUM!	-0.0986226	511.241	-999	#NUM!	-6.58159	-999	#NUM!	2.716	4.0143	3.68956	7.06896	5.764	1010		0.003996	2.72	4.0183	3.69356	7.07296	-303.481	3.64895	76.6015	552.14	470.342	#NUM!	#NUM!		0.509461	#NUM!	#NUM!	-0.742882	#NUM!	#NUM!	#NUM!	#NUM!		#NUM!	1.03857	0.00874585	-3.07719	1.86873	-0.000561515	3.83453	-7.52673
152.212	2	6.60938	8.35902	74.7951	6.0578	0.316072	297.437	37.1749	23.9882	-3.49366	40.2423	5.75338	2.72779	4.01661	3.77869	7.07267	8.328	849		-0.007793	2.72	4.00881	3.7709	7.06488	74.7951	2.92705	36.3456	321.232	273.642	42.0166	31.0369		0.450649	0.469994	0.429839	0.518994	0.538397	0.497888	60.9845	13.0082		0.290897	0.82033	-0.00215548	-0.236639	-0.460561	0.00225519	-0.844533	1.87406
130.267	3	7.01562	9.00787	84.0695	1.24628	0.288546	255.168	10.3464	14.6819	-2.68356	35.8514	3.01424	2.73347	4.02331	3.78328	7.00673	8.244	721		-0.013467	2.72	4.00984	3.76981	6.99326	84.0695	2.99889	31.8928	275.581	234.754	34.8902	28.9601		0.457038	0.460692	0.453334	0.502668	0.506346	0.498934	24.9961	-4.36774		0.287916	0.841749	-0.00242275	-0.291356	-0.51767	0.00201135	-0.960342	2.10126
124.691	4	7.42188	8.98387	73.9684	7.61177	0.324247	244.882	16.4678	23.0801	-2.24984	34.2547	5.4931	2.73737	4.02675	3.78892	7.0122	7.375	619		-0.017367	2.72	4.00939	3.77156	6.99484	73.9684	2.96705	30.3045	264.473	225.291	35.6429	25.3337		0.454222	0.478593	0.42746	0.52896	0.553277	0.501844	39.3684	-6.79187		0.291221	0.832246	-0.00213165	-0.228123	-0.45547	0.00228364	-0.840626	1.85072
111.754	5	7.82812	8.98021	76.8515	5.34264	0.311287	220.093	3.79476	18.3402	-1.70756	31.1075	4.05724	2.74005	4.02934	3.79089	7.01514	7.344	554		-0.020055	2.72	4.00929	3.77084	6.99508	76.8515	2.95993	27.1759	237.7	202.485	31.1232	23.4651		0.453589	0.470292	0.435798	0.518149	0.534903	0.500144	22.0186	-14.6617		0.290135	0.830125	-0.00221474	-0.246883	-0.473224	0.00219743	-0.872389	1.92333
107.151	6	8.23438	8.97855	74.4233	5.23977	0.312562	211.664	3.38569	17.6562	-1.31879	29.3417	3.84438	2.74226	4.03043	3.7927	7.01745	7.154	519		-0.022259	2.72	4.00817	3.77044	6.9952	74.4233	2.88286	25.5	228.597	194.731	29.231	21.9949		0.446654	0.463525	0.428688	0.512172	0.52915	0.493923	20.9309	-14.3815		0.291042	0.807188	-0.00214476	-0.238107	-0.458272	0.00226258	-0.834313	1.86794
104.174	7	8.64062	8.97335	72.7883	4.3196	0.309492	206.447	3.4702	16.0401	-0.950674	27.9154	3.38658	2.74397	4.03086	3.79372	7.01952	7.25	513		-0.023967	2.72	4.00689	3.76975	6.99555	72.7883	2.79693	24.1781	222.962	189.931	27.471	21.0702		0.438738	0.452981	0.423734	0.501685	0.516092	0.486394	19.4191	-12.6611		0.291702	0.7817	-0.00209765	-0.235186	-0.448204	0.00230467	-0.80456	1.83383
97.8145	8	9.04688	8.96732	68.9646	4.9572	0.315608	194.508	3.11692	16.1769	-0.560656	25.733	3.39458	2.74574	4.03127	3.79525	7.02171	7.62	508		-0.025742	2.72	4.00553	3.76951	6.99597	68.9646	2.70749	22.0973	210.068	178.947	25.3733	19.0235		0.430288	0.44738	0.412105	0.497979	0.515328	0.479343	19.1946	-13.1593		0.293409	0.755273	-0.00198745	-0.218513	-0.424659	0.00242125	-0.751073	1.74554
89.6302	9	9.45312	8.94296	66.1345	4.76653	0.317198	178.88	0.302949	14.9854	-0.190345	23.1928	3.04847	2.74751	4.03159	3.79649	7.0252	8.09	496		-0.027514	2.72	4.00408	3.76898	6.99769	66.1345	2.61459	19.667	193.19	164.569	22.5921	16.9236		0.421272	0.438326	0.40315	0.490018	0.507415	0.471347	15.1993	-14.7716		0.29483	0.727928	-0.00190589	-0.208496	-0.407232	0.00251077	-0.709115	1.6833
86.8438	10	9.85938	8.94839	63.2812	3.60404	0.313638	173.983	1.99498	13.0982	0.147711	21.5676	2.54666	2.74824	4.03016	3.79613	7.02554	8.15	486		-0.028245	2.72	4.00191	3.76788	6.9973	63.2812	2.4807	18.2057	187.902	160.064	20.6589	15.89		0.40783	0.421272	0.393749	0.473372	0.487197	0.458781	15.0255	-11.1709		0.296408	0.688704	-0.00182367	-0.201765	-0.389663	0.00259879	-0.663238	1.62628
81.724	11	10.2656	8.94381	58.8228	3.82741	0.3194	164.387	3.31293	12.8119	0.469441	19.5883	2.4466	2.74899	4.02878	3.79627	7.02662	8.75	493		-0.028993	2.72	3.99979	3.76728	6.99763	58.8228	2.35452	16.3749	177.538	151.236	18.7142	14.1765		0.394652	0.409808	0.378698	0.464246	0.479955	0.447558	16.0557	-9.5682		0.299191	0.651944	-0.00169518	-0.184166	-0.362209	0.00276515	-0.603195	1.52844
74.9582	12	10.6719	8.92886	54.9199	3.99263	0.325078	151.417	2.55334	12.2796	0.750246	17.4849	2.29033	2.7499	4.02774	3.79664	7.02863	9.75	506		-0.029903	2.72	3.99784	3.76673	6.99872	54.9199	2.24263	14.4038	163.53	139.303	16.5725	12.3737		0.382528	0.399235	0.364865	0.455946	0.473401	0.437294	14.7653	-9.79394		0.301978	0.619507	-0.00158271	-0.168944	-0.338177	0.00292769	-0.552203	1.44359
69.102	13	11.0781	8.92091	51.8714	3.28091	0.324284	140.208	1.66708	10.7055	1.00181	15.5636	1.89642	2.75069	4.02628	3.79642	7.03001	10.8	519		-0.030693	2.72	3.99559	3.76573	6.99932	51.8714	2.11847	12.6359	151.424	128.991	14.4278	10.9522		0.368564	0.382948	0.353492	0.440614	0.455781	0.424577	12.3197	-9.09133		0.304406	0.583691	-0.00149485	-0.159956	-0.319405	0.00305357	-0.510111	1.38408
61.7906	14	11.4844	8.90788	47.547	3.5377	0.332436	125.956	0.737177	10.2465	1.18718	13.5064	1.76557	2.75164	4.02491	3.79676	7.03194	12.3	531		-0.031637	2.72	3.99327	3.76512	7.00031	47.547	1.99577	10.725	136.032	115.879	12.3665	9.19112		0.354205	0.370788	0.336725	0.431419	0.449102	0.412562	10.9314	-9.56167		0.308271	0.54848	-0.00137023	-0.143026	-0.292777	0.00327368	-0.457276	1.29102
59.2593	15	11.8906	8.92257	44.1879	3.18471	0.33519	121.382	2.70237	9.5134	1.43159	12.369	1.58795	2.75164	4.02255	3.79586	7.03084	13.1	545		-0.031645	2.72	3.9909	3.76422	6.99919	44.1879	1.87485	9.73715	131.092	111.671	11.2092	8.36089		0.339478	0.355253	0.322911	0.417552	0.434568	0.39948	12.1691	-6.85766		0.311653	0.513953	-0.00127343	-0.131829	-0.272093	0.0034524	-0.415576	1.22419
54.1654	16	12.2969	8.93319	40.1303	2.76093	0.338847	111.509	3.32167	8.42808	1.58901	10.7134	1.33391	2.752	4.01986	3.79504	7.0304	14.6	558		-0.031998	2.72	3.98786	3.76304	6.9984	40.1303	1.72657	8.26673	120.43	102.588	9.49389	7.11846		0.320584	0.335246	0.305261	0.399524	0.415588	0.382553	11.7114	-5.14479		0.316236	0.471853	-0.00115649	-0.118432	-0.247108	0.00369165	-0.367012	1.14485
47.6652	17	12.7031	8.93343	36.936	2.42898	0.341977	98.6432	1.60352	7.33821	1.65639	9.12565	1.09601	2.75271	4.01802	3.79475	7.0311	16.8	568		-0.032711	2.72	3.98531	3.76204	6.99838	36.936	1.60777	6.82901	106.535	90.7518	7.82472	5.89637		0.304737	0.318397	0.290519	0.384142	0.399317	0.368181	8.91108	-5.76533		0.320278	0.438306	-0.00106444	-0.108007	-0.227439	0.00390075	-0.330169	1.08348
43.2643	18	13.1094	8.90825	34.0962	2.5488	0.34962	90.0248	1.07498	7.03783	1.74808	8.09316	1.02788	2.75348	4.01684	3.79497	7.03376	18.7	577		-0.033483	2.72	3.98336	3.76149	7.00028	34.0962	1.52007	5.90476	97.2268	82.8229	6.82041	5.05106		0.292611	0.307753	0.276792	0.37571	0.392765	0.35767	8.08291	-5.99275		0.32423	0.413649	-0.0009826	-0.0975236	-0.209952	0.00412759	-0.299607	1.02393
39.8455	19	13.5156	8.90552	31.3219	2.23492	0.352778	83.3809	1.38034	6.29988	1.84492	7.14325	0.877314	2.75402	4.0149	3.7945	7.03451	20.4	583		-0.034022	2.72	3.98088	3.76048	7.00049	31.3219	1.41214	5.09379	90.0514	76.7104	5.86825	4.37096		0.277156	0.291174	0.262573	0.360158	0.376189	0.343281	7.6553	-4.94445		0.328456	0.383425	-0.00090265	-0.0887864	-0.192869	0.00434795	-0.2694	0.972037
36.4243	20	13.9219	8.90579	28.8291	2.12308	0.358068	76.6692	1.26844	5.81918	1.91031	6.32673	0.782154	2.75463	4.01335	3.79432	7.0351	22.3	586		-0.034635	2.72	3.97872	3.75969	7.00047	28.8291	1.3217	4.3933	82.8027	70.5357	5.07278	3.76005		0.263732	0.277759	0.249149	0.347999	0.364291	0.33085	7.0654	-4.57296		0.332595	0.358201	-0.000830811	-0.080513	-0.177519	0.00457777	-0.243481	0.923238
33.7546	21	14.3281	8.89917	26.5123	1.91628	0.36192	71.4816	1.60486	5.30035	1.98616	5.63745	0.683692	2.75486	4.01133	3.79363	7.03584	24	588		-0.034856	2.72	3.97647	3.75878	7.00098	26.5123	1.23085	3.82282	77.2001	65.7631	4.41002	3.27545		0.249789	0.263093	0.235995	0.333983	0.349682	0.317508	6.88608	-3.71461		0.336763	0.332958	-0.000764044	-0.0732547	-0.163253	0.00480303	-0.219794	0.87994
30.8057	22	14.7344	8.90971	23.6224	1.68294	0.36746	65.6464	2.32809	4.72489	2.01751	4.85516	0.577496	2.75506	4.00859	3.79263	7.03522	26	585		-0.035057	2.72	3.97353	3.75757	7.00017	23.6224	1.11609	3.19224	70.8981	60.3947	3.68049	2.73711		0.231482	0.243951	0.218596	0.315344	0.330388	0.299609	7.0371	-2.41269		0.342446	0.301206	-0.000680762	-0.0642857	-0.145458	0.0051162	-0.191217	0.826076
27.2064	23	15.1406	8.90695	21.5667	1.45684	0.370499	58.3523	1.47177	4.106	1.96978	4.16794	0.472656	2.75589	4.00711	3.79244	7.03627	29	580		-0.035891	2.72	3.97122	3.75655	7.00038	21.5667	1.02922	2.62217	63.0205	53.6841	3.01409	2.25629		0.217079	0.228394	0.205428	0.29947	0.31336	0.285006	5.56531	-2.6467		0.346854	0.277268	-0.000621518	-0.0582097	-0.1328	0.00535267	-0.171397	0.789583
24.5804	24	15.5469	8.9016	19.3058	1.34361	0.376769	53.0728	1.67106	3.71932	1.95599	3.60354	0.409274	2.75633	4.00505	3.79185	7.03712	31.5	573		-0.036328	2.72	3.96872	3.75552	7.00079	19.3058	0.938648	2.17982	57.3187	48.827	2.51088	1.87122		0.201534	0.212579	0.190176	0.283532	0.297396	0.269109	5.37968	-2.05895		0.352093	0.252402	-0.000556364	-0.0512405	-0.118878	0.00566036	-0.150474	0.746661
22.3803	25	15.9531	8.90271	17.0712	1.29478	0.385278	48.6555	2.19103	3.45253	1.94747	3.1181	0.367317	2.75663	4.00282	3.79115	7.03734	34	567		-0.036632	2.72	3.96619	3.75452	7.00071	17.0712	0.850273	1.81412	52.548	44.7631	2.10191	1.54678		0.185818	0.197133	0.174179	0.267889	0.282468	0.252705	5.63388	-1.27117		0.357722	0.228227	-0.000491965	-0.0443087	-0.105118	0.00601704	-0.130515	0.702401
20.2046	26	16.3594	8.92185	14.9302	1.03275	0.388194	44.2374	2.65111	2.93716	1.91404	2.62336	0.288034	2.7565	3.99974	3.78956	7.03574	37	561		-0.036498	2.72	3.96324	3.75306	6.99925	14.9302	0.750781	1.45992	47.7764	40.6984	1.68194	1.25308		0.16744	0.176972	0.157684	0.245218	0.257807	0.232194	5.58106	-0.293256		0.363585	0.201115	-0.000430264	-0.0384606	-0.0919346	0.00633783	-0.111654	0.666849
18.1614	27	16.7656	8.93316	13.3503	0.827096	0.389331	40.0542	2.56837	2.50674	1.86567	2.24278	0.226734	2.75666	3.99756	3.78851	7.03507	40.5	556		-0.036665	2.72	3.96089	3.75185	6.9984	13.3503	0.674344	1.1895	43.2585	36.8499	1.36174	1.02843		0.1528	0.160745	0.144704	0.226132	0.236824	0.215136	5.06978	0.0562987		0.368241	0.180359	-0.000384734	-0.0342903	-0.0822061	0.0065806	-0.0981325	0.642247
16.136	28	17.1719	8.92799	11.6004	0.838541	0.399468	35.8543	2.6316	2.33627	1.79118	1.90391	0.206853	2.75704	3.99564	3.78792	7.03583	45	553		-0.037043	2.72	3.9586	3.75088	6.99879	11.6004	0.602095	0.95237	38.7226	32.9859	1.1008	0.814409		0.138525	0.147066	0.129812	0.210924	0.222774	0.198707	4.96294	0.290405		0.373759	0.1608	-0.000334307	-0.0290397	-0.0714313	0.00698008	-0.083873	0.605491
14.4662	29	17.5781	8.92271	10.4685	0.631175	0.396746	32.392	2.36588	1.94407	1.72977	1.63179	0.155595	2.75725	3.99383	3.78693	7.03643	49.9	554		-0.037245	2.72	3.95658	3.74968	6.99918	10.4685	0.540319	0.773291	34.9833	29.8006	0.884235	0.669497		0.125967	0.132555	0.119278	0.192211	0.201465	0.182739	4.30655	0.41842		0.37755	0.144121	-0.000301687	-0.026386	-0.0644615	0.00713492	-0.0746141	0.592351
12.951	30	17.9844	8.92367	8.96941	0.563923	0.402214	29.2287	2.61911	1.73056	1.66337	1.36248	0.130561	2.75727	3.99149	3.78575	7.03638	55.5	556		-0.037267	2.72	3.95422	3.74848	6.99911	8.96941	0.469991	0.607997	31.567	26.8904	0.697009	0.524876		0.111257	0.11743	0.104996	0.173232	0.18214	0.164128	4.34689	0.885761		0.382865	0.125184	-0.000258484	-0.0223001	-0.0552303	0.0074773	-0.0628831	0.565227
11.492	31	18.3906	8.92913	7.90758	0.416846	0.397362	26.1467	2.44856	1.43171	1.5813	1.13591	0.0955054	2.75743	3.98957	3.78461	7.03613	62.6	561		-0.037429	2.72	3.95214	3.74718	6.9987	7.90758	0.40985	0.47499	28.2384	24.055	0.539514	0.414351		0.0983138	0.102963	0.0936164	0.152754	0.159522	0.145876	3.87842	1.01499		0.386849	0.109033	-0.000227884	-0.0199002	-0.048692	0.00760252	-0.0546524	0.555917
10.2935	32	18.7969	8.93821	6.43278	0.450001	0.411474	23.6148	2.93263	1.36506	1.51388	0.928139	0.0915764	2.75738	3.98725	3.7835	7.03542	70.3	569		-0.037381	2.72	3.94987	3.74612	6.99803	6.43278	0.345699	0.362418	25.504	21.7257	0.418344	0.310434		0.0841219	0.08948	0.0787003	0.135899	0.144036	0.127605	4.29584	1.56572		0.392712	0.0918483	-0.000185383	-0.0156335	-0.0396107	0.00812077	-0.0437788	0.52044
9.05665	33	19.2031	8.91949	5.31747	0.581845	0.437583	20.9545	2.94892	1.41248	1.42058	0.790262	0.106099	2.75764	3.98599	3.78327	7.03706	80.2	576		-0.037638	2.72	3.94836	3.74563	6.99942	5.31747	0.304148	0.283225	22.6308	19.2781	0.338852	0.232399		0.074709	0.0822117	0.0670826	0.12818	0.140238	0.115778	4.35925	1.53429		0.397423	0.0807411	-0.000153241	-0.0121519	-0.032743	0.00881335	-0.0358247	0.479542
8.17962	34	19.6094	8.93533	4.50475	0.427018	0.428	19.0906	3.03911	1.157	1.36567	0.635766	0.0756138	2.75773	3.98416	3.78199	7.03597	89.1	583		-0.037725	2.72	3.94643	3.74426	6.99825	4.50475	0.252283	0.214304	20.6178	17.5633	0.253119	0.178661		0.0627074	0.068246	0.0571026	0.106472	0.1154	0.0973615	4.19466	1.88066		0.40102	0.0669027	-0.00012982	-0.0105251	-0.0277386	0.00884401	-0.0299654	0.47788
7.21329	35	20.0156	8.94614	3.86537	0.344711	0.416781	16.9857	2.83599	0.979036	1.27958	0.511924	0.0572623	2.75786	3.98273	3.78099	7.03533	101	588		-0.037865	2.72	3.94487	3.74313	6.99746	3.86537	0.210976	0.159619	18.3446	15.6269	0.187604	0.133865		0.0529426	0.0573931	0.04845	0.0883866	0.0955159	0.0811439	3.81399	1.85592		0.403953	0.0559023	-0.000111394	-0.00927434	-0.0238016	0.00879143	-0.0254505	0.480738
6.37799	36	20.4219	8.92795	3.27083	0.345887	0.425578	15.1561	2.67666	0.91045	1.20007	0.430496	0.0543245	2.75825	3.98202	3.78078	7.03704	113	587		-0.03825	2.72	3.94377	3.74253	6.99879	3.27083	0.182398	0.12322	16.3686	13.9436	0.147024	0.101461		0.0460766	0.0507021	0.0414058	0.078802	0.0864151	0.0710609	3.58618	1.76528		0.406766	0.0483022	-9.42602e-05	-0.00768561	-0.0201406	0.0091068	-0.0213828	0.46409
5.67337	37	20.8281	8.9293	2.93158	0.344623	0.396929	13.6078	2.39528	0.845869	1.13051	0.346507	0.0473765	2.75794	3.98054	3.77945	7.03663	125	583		-0.037941	2.72	3.9426	3.74151	6.99869	2.93158	0.152566	0.0926052	14.6964	12.5191	0.111681	0.0752416		0.0388108	0.0431762	0.0344053	0.062525	0.0693653	0.0555834	3.24037	1.54863		0.40841	0.0403779	-8.44836e-05	-0.00738566	-0.0180516	0.00862278	-0.019022	0.49014
4.92073	38	21.2344	8.9336	2.33395	0.320735	0.410314	11.9153	2.30848	0.757349	1.03692	0.278298	0.0429559	2.75807	3.9796	3.77902	7.03644	143	584		-0.03807	2.72	3.94153	3.74096	6.99837	2.33395	0.125628	0.0668145	12.8685	10.9621	0.0820127	0.053063		0.0321618	0.0364205	0.0278652	0.0536936	0.060625	0.0466593	3.06518	1.55049		0.411377	0.0332305	-6.72608e-05	-0.00568821	-0.0143716	0.0090365	-0.0150414	0.4677
4.43102	39	21.6406	8.93939	1.69435	0.317295	0.447521	10.8342	2.51665	0.716225	0.986081	0.22003	0.0444483	2.75762	3.97811	3.77814	7.03557	157	583		-0.037622	2.72	3.94049	3.74052	6.99795	1.69435	0.0995224	0.0481591	11.7009	9.96747	0.0617006	0.0360393		0.025637	0.0302925	0.0209365	0.0467113	0.0549778	0.0382988	3.23226	1.79981		0.414658	0.0263115	-4.88284e-05	-0.00378607	-0.0104332	0.00998841	-0.0108472	0.423128
4.01156	40	22.0469	8.92983	1.53343	0.307126	0.435391	9.90632	2.28877	0.668594	0.9416	0.189369	0.0405429	2.75795	3.97796	3.77807	7.03661	172	584		-0.037955	2.72	3.94001	3.74012	6.99865	1.53343	0.0876498	0.0387928	10.6988	9.11382	0.0502481	0.0285637		0.0226426	0.0270549	0.01819	0.040284	0.0479654	0.0324777	2.95684	1.61965		0.415501	0.0231671	-4.4191e-05	-0.00352195	-0.00944229	0.0097771	-0.00978735	0.432272
3.5209	41	22.4531	8.93892	1.43671	0.347239	0.38939	8.78308	1.93235	0.667556	0.87064	0.151844	0.038645	2.75834	3.97778	3.77785	7.03633	193	581		-0.038345	2.72	3.93943	3.73951	6.99798	1.43671	0.0734659	0.0288385	9.48573	8.08044	0.0386425	0.020135		0.0190429	0.0235371	0.0145072	0.0304969	0.0375907	0.0232978	2.59943	1.26432		0.416011	0.0194126	-4.14037e-05	-0.00368964	-0.00884673	0.00880822	-0.00913682	0.479821
3.15151	42	22.8594	8.92521	1.09733	0.30938	0.41768	7.94318	1.93004	0.597901	0.820077	0.12414	0.0364004	2.75788	3.97676	3.77716	7.03687	209	569		-0.037876	2.72	3.93889	3.73928	6.99899	1.09733	0.0602046	0.0213799	8.57863	7.30772	0.0295779	0.0141347		0.0156552	0.0199808	0.0112913	0.0269	0.0342245	0.0194635	2.52754	1.33174		0.417823	0.0159042	-3.16235e-05	-0.00262721	-0.00675698	0.0095131	-0.00695484	0.444269
2.83855	43	23.2656	8.92864	0.74018	0.283439	0.489034	7.23006	1.9981	0.549822	0.776482	0.100266	0.0392991	2.75788	3.97624	3.77704	7.03662	228	565		-0.037876	2.72	3.93837	3.73916	6.99874	0.74018	0.047559	0.0153778	7.80846	6.65165	0.022949	0.00873712		0.0124047	0.0170737	0.00769105	0.0249242	0.0341426	0.0155281	2.54757	1.44793		0.419767	0.0125605	-2.13308e-05	-0.00151356	-0.00455776	0.0112114	-0.00467598	0.37697
2.55207	44	23.6719	8.93303	0.593375	0.273434	0.502142	6.57047	1.87665	0.51605	0.733167	0.0820439	0.0384503	2.75798	3.976	3.77691	7.0364	250	563		-0.037983	2.72	3.93802	3.73893	6.99842	0.593375	0.0391549	0.0115078	7.09611	6.04483	0.0181409	0.00571308		0.0102334	0.0148789	0.00554385	0.0211479	0.0305949	0.0115149	2.3924	1.3603		0.420577	0.0103392	-1.71002e-05	-0.00118169	-0.00365379	0.0115623	-0.00374044	0.36553
2.28685	45	24.0781	8.92967	0.791681	0.356353	0.374276	5.95236	1.41993	0.57382	0.689327	0.0752443	0.0345185	2.75791	3.97592	3.7765	7.03657	274	559		-0.037905	2.72	3.93801	3.73859	6.99866	0.791681	0.038938	0.0103675	6.42855	5.47617	0.0162242	0.00524891		0.0101772	0.0146909	0.00562198	0.0157616	0.0226953	0.0087289	1.99346	0.845816		0.419484	0.0102819	-2.2815e-05	-0.00211524	-0.00487488	0.00861903	-0.00499022	0.490354
2.05445	46	24.4844	8.92809	0.590167	0.308307	0.416082	5.40732	1.40122	0.506071	0.649206	0.0630688	0.0334079	2.75796	3.9757	3.77648	7.03674	300	556		-0.037965	2.72	3.93773	3.73852	6.99878	0.590167	0.0322733	0.00780743	5.8399	4.97473	0.0128273	0.00343306		0.00844887	0.0128061	0.00405301	0.0145392	0.0219677	0.00699695	1.90705	0.894903		0.420595	0.00852086	-1.70077e-05	-0.00141839	-0.00363404	0.00961503	-0.00371361	0.439559
-2997	47	24.8906	8.92476	-999	0.171098	0.848926	4.87146	-999	0.363278	0.605732	-999	0.0457807	2.75784	3.97498	3.77649	7.03687	333	556		-0.037842	2.72	3.93714	3.73864	6.99903	0.162187	0.0181008	0.00394632	5.26117	4.48174	0.00875075	-0.00019965		0.00475494	0.00972237	-0.000262571	0.0165979	0.0335209	-0.000928203	1.98769	1.26113		0.422995	0.00477766	-4.67398e-06	-0.00019105	-0.000998689	0.0197629	-0.00101682	0.213854
1.67007	48	25.2969	8.92044	0.286862	0.221086	0.649862	4.49732	1.33015	0.395706	0.578593	0.0530564	0.0410145	2.75756	3.97497	3.77624	7.03691	362	558		-0.037556	2.72	3.93741	3.73868	6.99935	0.286862	0.0245048	0.00493141	4.85711	4.13753	0.00942268	0.00104116		0.00642722	0.0113246	0.00148105	0.017193	0.0300456	0.00399517	1.72576	0.934347		0.42229	0.00646879	-8.2669e-06	-0.000441419	-0.00176639	0.0150783	-0.00180144	0.280296
1.49157	49	25.7031	8.92575	0.562323	0.31795	0.404181	4.06409	0.873027	0.469353	0.540472	0.0562205	0.0320775	2.75745	3.97508	3.77588	7.03641	397	553		-0.037452	2.72	3.93763	3.73843	6.99895	0.562323	0.0298725	0.00543179	4.38921	3.73896	0.00917637	0.00217333		0.00782491	0.0121953	0.00341564	0.0130913	0.0203428	0.00573158	1.34222	0.40351		0.420749	0.00788662	-1.62053e-05	-0.00139127	-0.00346258	0.0093517	-0.00353621	0.451936
1.34413	50	26.1094	8.92752	0.557968	0.372308	0.356968	3.70635	0.738609	0.511801	0.509049	0.0475491	0.0319622	2.75769	3.97517	3.77593	7.03651	418	531		-0.037689	2.72	3.93748	3.73824	6.99882	0.557968	0.0261807	0.00434186	4.00286	3.40984	0.00781202	0.00133018		0.006864	0.0113919	0.00229445	0.0101625	0.0168293	0.00340457	1.25025	0.226651		0.420773	0.00691144	-1.60798e-05	-0.00156307	-0.00343576	0.00827522	-0.00350547	0.510726
1.21036	51	26.5156	8.91076	0.6706	0.437286	0.326394	3.37829	0.488895	0.567513	0.478785	0.0508663	0.0333976	2.75771	3.9753	3.77596	7.0378	418	484		-0.037714	2.72	3.93759	3.73825	7.00009	0.6706	0.0287691	0.00434854	3.64856	3.10803	0.00775237	0.00139307		0.00753788	0.0123923	0.00263552	0.0102108	0.0167574	0.00357632	1.05626	-0.0787669		0.42015	0.00759513	-1.93257e-05	-0.00205457	-0.00412931	0.00755626	-0.00421591	0.559321
1.07964	52	26.9219	8.91625	0.277221	0.332192	0.385449	3.05087	0.776843	0.449297	0.445798	0.0255737	0.0307341	2.75758	3.97456	3.77556	7.03725	416	435		-0.037584	2.72	3.93697	3.73798	6.99967	0.277221	0.0140489	0.00191842	3.29494	2.8068	0.0045512	-0.000350239		0.00369416	0.00808504	-0.000735778	0.00591224	0.0129054	-0.00118071	1.22603	0.327439		0.422344	0.00370785	-7.98908e-06	-0.000719217	-0.00170703	0.00899221	-0.00173619	0.470004
0.992445	53	27.3281	8.90629	0.140573	0.196428	0.673828	2.83991	0.825427	0.312768	0.427509	0.0264456	0.036945	2.758	3.97491	3.77618	7.03843	413	402		-0.038004	2.72	3.9369	3.73818	7.00043	0.140573	0.0124541	0.00158311	3.0671	2.61271	0.00409569	-0.00057916		0.00327608	0.00781807	-0.0013077	0.00913232	0.0216174	-0.00367553	1.13821	0.512672		0.423118	0.00328684	-4.05109e-06	-0.000208618	-0.000865595	0.015733	-0.00088002	0.268632
-2997	54	27.7344	8.89736	-999	0.202385	0.693206	2.63158	-999	0.314271	0.407804	-999	0.0392468	2.75825	3.97545	3.77677	7.03938	408	368		-0.038254	2.72	3.9372	3.73852	7.00112	0.213816	0.0194851	0.00229477	2.8421	2.42105	0.00482023	0.000112957		0.00511686	0.00991216	0.000274878	0.0146196	0.0280692	0.000792527	0.966969	0.338428		0.422702	0.00514317	-6.16184e-06	-0.000308445	-0.0013166	0.0161261	-0.00134098	0.262083
0.805849	55	28.1406	8.89999	0.192167	0.204126	0.666432	2.36603	0.578464	0.305963	0.377165	0.035218	0.0373689	2.75896	3.97605	3.77733	7.03988	402	326		-0.038965	2.72	3.93709	3.73837	7.00092	0.192167	0.0168367	0.0017829	2.55531	2.17674	0.00396772	-0.000102166		0.00442423	0.00908113	-0.000276649	0.0121741	0.0247854	-0.000767602	0.884471	0.272545		0.422825	0.00444389	-5.53794e-06	-0.000288351	-0.00118329	0.0155247	-0.00120438	0.272235
0.714141	56	28.5469	8.89694	0.218386	0.240591	0.541574	2.12455	0.465475	0.331083	0.348133	0.0302799	0.0333606	2.75889	3.97592	3.77707	7.04004	401	292		-0.038886	2.72	3.93703	3.73818	7.00116	0.218386	0.0155496	0.00147859	2.29451	1.95458	0.00335355	-0.000138418		0.00408727	0.00855162	-0.000417462	0.00916452	0.0190683	-0.000941325	0.796556	0.134391		0.422677	0.00410405	-6.29355e-06	-0.000403243	-0.00134474	0.0126246	-0.00136825	0.334773
0.655697	57	28.9531	8.87078	0.388988	0.253963	0.531729	1.97692	0.214358	0.340587	0.332765	0.0523508	0.034168	2.75951	3.97703	3.77809	7.04277	397	269		-0.039512	2.72	3.93752	3.73858	7.00325	0.388988	0.0271869	0.00240485	2.13508	1.81877	0.00428952	0.000768595		0.00712606	0.011724	0.00248515	0.0156329	0.0255784	0.00548243	0.554951	-0.126222		0.421716	0.00717721	-1.121e-05	-0.000731552	-0.00239524	0.0123201	-0.00244448	0.343048
0.628322	58	29.3594	8.86462	0.362179	0.251955	0.532326	1.92027	0.217374	0.336133	0.331812	0.0487692	0.0339125	2.76008	3.97752	3.7786	7.04384	392	258		-0.040078	2.72	3.93744	3.73852	7.00376	0.362179	0.0253426	0.00217756	2.07389	1.76665	0.00398466	0.000610174		0.00664561	0.0112169	0.00203189	0.0146035	0.0245136	0.00448998	0.553516	-0.11875		0.421866	0.00669007	-1.04374e-05	-0.00068037	-0.00223017	0.0123458	-0.00227492	0.342334
0.617165	59	29.7656	8.86248	0.258409	0.230591	0.582721	1.91232	0.319556	0.314908	0.338997	0.0391996	0.0349444	2.76053	3.97774	3.77892	7.04447	386	253		-0.040529	2.72	3.93721	3.73839	7.00394	0.258409	0.0197955	0.00169412	2.06531	1.75934	0.0034596	0.00016792		0.00519798	0.00979096	0.000562185	0.012512	0.0234156	0.00136217	0.634495	0.00467902		0.42245	0.00522514	-7.44695e-06	-0.000443453	-0.00159119	0.0135537	-0.00162079	0.311825
0.607934	60	30.1719	8.86072	0.347765	0.240162	0.580599	1.91023	0.207757	0.324938	0.347181	0.0524123	0.0361418	2.7617	3.9792	3.78035	7.04579	307	201		-0.041703	2.72	3.93749	3.73865	7.00408	0.347765	0.02654	0.00226846	2.06305	1.75741	0.00413844	0.000646272		0.00695759	0.0117062	0.00216317	0.0166462	0.027822	0.00521046	0.532731	-0.117145		0.421947	0.00700634	-1.0022e-05	-0.000598977	-0.00214141	0.0134569	-0.00218506	0.314068
0.632107	61	30.5781	8.87201	0.232026	0.251972	0.513645	2.01454	0.370119	0.335084	0.375165	0.029962	0.0325434	2.76316	3.9802	3.78132	7.04631	126	87		-0.043161	2.72	3.93704	3.73816	7.00315	0.232026	0.0156687	0.00141277	2.17571	1.85338	0.00318033	-0.000111819		0.00411847	0.00855274	-0.000355639	0.00876208	0.0181051	-0.000760476	0.705197	0.0350291		0.422599	0.00413551	-6.68662e-06	-0.000451724	-0.00142873	0.0119728	-0.00145375	0.352998
0.725615	62	30.9844	8.85654	0.27894	0.220949	0.642204	2.34605	0.398137	0.317393	0.447412	0.048538	0.0383945	2.76436	3.98173	3.78299	7.0488	90.163	72.5		-0.044363	2.72	3.93737	3.73863	7.00443	0.27894	0.0235477	0.00247208	2.53374	2.15837	0.00478066	0.000473217		0.00617763	0.011017	0.00129062	0.0163406	0.0289099	0.0034417	0.715571	0.0807852		0.422334	0.00621603	-8.0386e-06	-0.000434347	-0.00171761	0.014908	-0.00175126	0.283497
-2997	63	31.3906	8.24863	-999	0.382495	3.02306	457.394	-999	15.2979	89.2768	-999	3.7618	2.65917	3.88264	3.70016	7.02213	1.684	264		0.060832	2.72	3.94347	3.76099	7.08297	0.441483	0.174908	3.56657	493.985	420.802	7.14088	0.441404		0.0442618	0.0795586	0.00614985	0.36813	0.520927	0.0722223	149.971	119.376		0.421422	0.0463116	-1.27229e-05	-0.000146039	-0.00271849	0.0649341	-0.00288076	0.0650872
-2997	64	31.7969	#NUM!	-999	#NUM!	-0.0367372	2.91915	-999	#NUM!	0.582838	-999	#NUM!	2.71423	4.05753	3.65652	3.51107	667.648	668		0.005769	2.72	4.0633	3.66229	3.51684	-2913.31	10.9835	1.1285	3.15269	2.68562	#NUM!	#NUM!		0.787858	#NUM!	#NUM!	-1.31353	#NUM!	#NUM!	#NUM!	#NUM!		#NUM!	3.71383	0.0839571	-79.3014	17.9391	-3.92654e-05	84.8019	-107.636
[truncated: 7 more columns]

## Sheet: Mg CSI (PSS)
DMSO	Linked to parameter master													Uncertainty in K/M-1:	0.6	2.4		2MI			Workings
Chemical shift reference/ppm:	2.72													DMSO ref	Glycolate	SFA	pKa (I = 0):	7.96			Max glycolate shift/ppm:	3.93688
Integral conversion ratio (k):	2.91762													K/M-1:	25.4	117.4	dH aromatic (DMSO)/ppm:	7.2709			Max SFA shift/ppm:	3.73811
K MgOAc complex/M-1:	1.09648													dL/ppm:	3.9353	3.7332	dL aromatic (DMSO)/ppm:	6.9622			Gamma2 from I0 (Equation S12):	0.42392
Uncertainty in integration CSI (%):	8													dMg/ppm:	4.0471	3.7812	pH in reference sample:	9.08559			[M2+]f,Lower/mM	0.84698
Uncertainty in chemical shift measurement/ppm:	0.0005													da/ppm:	3.93638	3.73761	2MI chemical shift in reference sample/ppm:	6.9886
K0 Mg-Cl/M-1:	0												Paste 1H chemical shift data from reference sample here
																				Workings are in Grey text
Adjust as appropriate									Time since preparation/hours:	9
Glycolate concentration/mM:	1								DAc/10-9m2s-1:	1
SFA concentration/mM:	1			These rows are outside of the NMR active window of our coil					DMg/10-9m2s-1:	0.9
Background ionic strength/M:	0.064			so should be ignored in analysis. They are included to allow direct pasting of					z thickness of acetate/mm:	2
Background [Cl-]/M	0.05			chemical shift data from AU scripts into the spreadsheet					t/s	32400
	Number of slices:	64							DAc/m2s-1:	1e-09
	zrange/mm:	26		For filter					DMg/m2s-1:	9e-10
	Height of sample centre/mm:	19		h:	60								Paste 1H chemical shift data here (from CSI datasets)				Paste integral or lineshape deconvolution data here				Workings																						Uncertainty in M2+
													Raw chemical shift data								Referenced chemical shifts				Non filtered					Based on Error in [M2+]f													Propagation of uncertainty analysis				Common factor
B + [M2+]f + [M2+]L/mM	Row	Vertical position/mm	pH	[M2+]f/mM (Filtered)	Uncertainty in [ M2+]f/mM	Gamma2 (Equation S2)	[Ac]/mM	B/mM	Uncertainty in B/mM	N/mM	[M2+]l/mM	Uncertainty in [M2+]l/mM	DMSO/ppm	Glycolate/ppm	SFA/ppm	2MI/ppm	DMSO integral	Acetate integral		chemical shift correction/ppm	DMSO/ppm	Glycolate/ppm	SFA/ppm	2MI/ppm	[M2+]f/mM (Equation S1)	[M-Cl]/mM	[M-Ac]/mM	[Ac]max/mM	[Ac]min/mM	[M-Ac]/mM MAX	[M-Ac]/mM MIN		[M-Glyc]/mM	[M-Glyc]/mM MAX	[M-Glyc]/mM MIN	[M-SFA]/mM	[M-SFA]/mM MAX	[M-SFA]/mM MIN	B max/mM	B min/mM		Gamma2 (Equation S3)	F	dM/dK1	dM/dgam2	dM/ddL1	E^2	dM/ddM1	dM/ddb1
-2997	1	6.20312	8.86878	-999	0.118038	-10.5978	160.452	-999	6.93539	-3.06845	-999	0.153806	2.70744	3.92043	3.74995	6.99085	4.255	234		0.012563	2.72	3.933	3.76251	7.00342	0.111247	0	-0.207687	173.288	147.616	-0.462933	0.011648		-0.0308703	-0.0657798	0.0018247	0.594626	0.751446	-0.0983509	90.0495	76.1788		0.423285	-0.0299459	-4.37979e-06	1.04971e-05	-0.00099505	-0.0429655	-0.000984647	-0.0318993
206.994	2	6.60938	9.1335	196.467	199.867	0.152521	306.348	0	223.488	-5.37116	10.5266	10.9374	2.71396	3.97792	3.74585	6.98002	14.762	1550		0.006042	2.72	3.98397	3.75189	6.98606	196.467	0	9.74527	330.856	281.84	20.5663	-0.16033		0.432179	0.605586	-0.0133462	0.349195	0.519785	-0.00937158	174.811	-272.164		0.307605	0.761119	-0.00773493	-1.28813	-1.75731	0.000189293	-3.12908	7.24046
-2997	3	7.01562	8.96699	-999	21.3418	0.543312	203.259	-999	32.8459	-3.21167	-999	3.11679	2.72068	3.98143	3.76472	6.99667	17.225	1200		-0.000679	2.72	3.98075	3.76404	6.99599	48.9295	0	5.75694	219.52	186.998	8.82045	3.02359		0.403068	0.492322	0.275737	0.629033	0.708901	0.488767	81.8528	16.1611		0.306979	0.675233	-0.00192636	-0.0900577	-0.437652	0.000744798	-0.741699	1.84019
95.1135	4	7.42188	8.9772	80.1056	15.8752	0.359328	185.071	8.37481	25.123	-2.57788	6.63309	1.63869	2.72949	3.99237	3.76996	7.00478	14.882	944		-0.009489	2.72	3.98288	3.76047	6.99529	80.1056	0	5.66236	199.877	170.266	7.28313	4.20247		0.422339	0.466954	0.369573	0.548383	0.592652	0.493318	33.4268	-16.8191		0.289049	0.731118	-0.00315376	-0.222932	-0.716508	0.000461465	-1.25433	2.97004
91.6861	5	7.82812	9.041	73.1503	11.1738	0.342714	179.103	12.853	19.6789	-2.13479	5.68272	1.17028	2.73362	3.99282	3.77207	7.00481	12.462	765		-0.013618	2.72	3.9792	3.75845	6.99119	73.1503	0	4.79152	193.431	164.774	5.94103	3.75017		0.38904	0.423311	0.350439	0.502158	0.537625	0.460799	32.483	-6.87489		0.291552	0.63677	-0.00287993	-0.213444	-0.654296	0.000492015	-1.08368	2.78563
86.231	6	8.23438	9.00299	72.0567	11.6641	0.347056	169.156	8.76665	19.7142	-1.65318	5.40766	1.15155	2.73656	3.99569	3.77512	7.01013	11.47	665		-0.01656	2.72	3.97913	3.75856	6.99357	72.0567	0	4.51452	182.688	155.623	5.64056	3.49614		0.388452	0.424632	0.347417	0.504686	0.542095	0.460621	28.4327	-10.9956		0.29201	0.635195	-0.00283688	-0.207623	-0.644514	0.000499202	-1.06647	2.74553
84.4529	7	8.64062	9.04284	71.8142	8.68556	0.330626	166.412	7.56042	16.3359	-1.24681	5.07832	0.894145	2.73864	3.99643	3.77612	7.00973	10.8	616		-0.018645	2.72	3.97778	3.75747	6.99108	71.8142	0	4.22251	179.725	153.099	5.09621	3.42538		0.376204	0.403352	0.346468	0.479606	0.508137	0.447561	23.8611	-8.81076		0.292114	0.603088	-0.00282733	-0.217207	-0.642345	0.000494692	-1.04226	2.77055
81.8213	8	9.04688	9.00922	69.0468	8.81667	0.334683	161.997	7.92544	16.2429	-0.822734	4.84905	0.88049	2.74117	3.99825	3.77848	7.01434	10.5	583		-0.021168	2.72	3.97708	3.75731	6.99317	69.0468	0	4.0033	174.957	149.037	4.86031	3.22291		0.369866	0.398284	0.33863	0.475888	0.505912	0.441979	24.1334	-8.35239		0.29337	0.586964	-0.00271838	-0.206305	-0.617592	0.000510928	-0.992134	2.68251
76.9407	9	9.45312	9.01387	65.788	7.93045	0.333713	153.105	6.73333	14.855	-0.388021	4.41939	0.769286	2.74318	3.99895	3.77991	7.01606	10.5	551		-0.023181	2.72	3.97577	3.75673	6.99287	65.788	0	3.59898	165.354	140.857	4.34314	2.92021		0.358003	0.384563	0.329048	0.462402	0.490785	0.430667	21.5585	-8.15148		0.295013	0.55764	-0.00259008	-0.197139	-0.588444	0.000528688	-0.928052	2.5924
73.6213	10	9.85938	9.01038	61.5025	7.47317	0.336841	147.284	8.05244	14.0708	0.0204231	4.06638	0.707952	2.74468	3.99899	3.78089	7.01778	10.4	525		-0.02468	2.72	3.97431	3.75621	6.9931	61.5025	0	3.27128	159.066	135.501	3.95161	2.65104		0.344778	0.371124	0.316128	0.45032	0.478837	0.418501	22.096	-6.04563		0.29747	0.526201	-0.00242136	-0.182586	-0.550112	0.000555713	-0.850303	2.46633
68.6534	11	10.2656	9.00785	58.7094	7.15429	0.33899	138.118	6.21655	13.2916	0.405811	3.72741	0.645034	2.74584	3.99916	3.78169	7.0191	10.9	516		-0.025843	2.72	3.97332	3.75585	6.99326	58.7094	0	2.94966	149.168	127.069	3.56455	2.38921		0.335773	0.361883	0.307435	0.441979	0.470497	0.410213	19.4837	-7.09953		0.299267	0.505509	-0.00231139	-0.173189	-0.525129	0.000574637	-0.800821	2.38511
66.344	12	10.6719	8.99405	55.9651	6.96818	0.342218	134.262	6.85521	12.8915	0.787015	3.52364	0.615763	2.74669	3.99906	3.78223	7.02085	11.3	520		-0.026687	2.72	3.97238	3.75554	6.99416	55.9651	0	2.76151	145.003	123.521	3.34521	2.22998		0.327264	0.353603	0.298687	0.434858	0.463886	0.402508	19.7234	-6.05955		0.301198	0.486467	-0.00220335	-0.163537	-0.500583	0.000594967	-0.753856	2.30361
59.9077	13	11.0781	8.98688	53.6047	6.07094	0.33969	121.989	3.17809	11.3719	1.08658	3.12484	0.508319	2.74789	3.99905	3.78282	7.02252	12.7	531		-0.027886	2.72	3.97116	3.75493	6.99464	53.6047	0	2.38792	131.748	112.229	2.86468	1.95241		0.316243	0.339886	0.290844	0.420682	0.447028	0.3917	14.5315	-8.21221		0.302997	0.462508	-0.00211042	-0.157805	-0.47947	0.000609951	-0.710574	2.24702
56.5248	14	11.4844	8.9805	50.1938	5.74582	0.343323	115.847	3.46824	10.733	1.3985	2.86269	0.465216	2.74885	3.99871	3.78333	7.02392	13.6	540		-0.028854	2.72	3.96986	3.75447	6.99506	50.1938	0	2.14836	125.114	106.579	2.58035	1.75396		0.304449	0.327874	0.279333	0.409884	0.436332	0.380832	14.1846	-7.28143		0.305844	0.43771	-0.00197614	-0.1462	-0.448961	0.000637778	-0.654226	2.14898
54.2862	15	11.8906	8.98378	47.2381	5.19844	0.34452	112.012	4.39493	9.95991	1.71978	2.65319	0.418578	2.74928	3.99782	3.7832	7.02412	14.3	549		-0.029282	2.72	3.96854	3.75392	6.99484	47.2381	0	1.96376	120.973	103.051	2.34973	1.61095		0.292472	0.314534	0.268942	0.396953	0.422194	0.369406	14.3402	-5.57967		0.308568	0.413371	-0.00185977	-0.137113	-0.422523	0.00066208	-0.605417	2.0701
48.7512	16	12.2969	8.97547	44.042	5.38125	0.353105	101.301	2.33571	9.67525	1.89932	2.37354	0.393898	2.75038	3.99789	3.78409	7.02578	16.1	559		-0.030379	2.72	3.96751	3.75371	6.99541	44.042	0	1.69841	109.405	93.197	2.05419	1.37443		0.283158	0.307129	0.257468	0.391978	0.419768	0.361393	11.9973	-7.35318		0.311808	0.395007	-0.00173394	-0.124728	-0.393935	0.000696438	-0.55722	1.96798
45.421	17	12.7031	8.98169	41.3582	4.68289	0.352643	95.074	1.91957	8.65202	2.116	2.14327	0.335452	2.75079	3.99688	3.78383	7.02577	17.4	567		-0.030786	2.72	3.9661	3.75305	6.99498	41.3582	0	1.49647	102.68	87.4681	1.79599	1.22305		0.270313	0.291983	0.247274	0.376484	0.401977	0.348721	10.5604	-6.74367		0.314788	0.370451	-0.00162827	-0.117281	-0.36993	0.000720495	-0.514181	1.90226
42.5867	18	13.1094	8.9649	40.6178	3.69686	0.34437	89.0722	0	7.34227	2.30448	1.96885	0.266873	2.75181	3.99701	3.78421	7.02794	18.9	577		-0.031808	2.72	3.9652	3.7524	6.99613	40.6178	0	1.34547	96.198	81.9464	1.58319	1.12672		0.262147	0.279342	0.244112	0.361228	0.381561	0.339513	6.97884	-7.70569		0.315655	0.355284	-0.00159913	-0.117948	-0.363308	0.000719315	-0.499466	1.90539
39.1086	19	13.5156	8.96998	37.2617	3.37427	0.3486	83.1379	0.0842592	6.73803	2.46035	1.76264	0.235067	2.7526	3.99625	3.78441	7.02838	20.6	587		-0.032602	2.72	3.96365	3.7518	6.99578	37.2617	0	1.16747	89.7889	76.4869	1.3733	0.978054		0.248081	0.264602	0.230801	0.347088	0.366984	0.3259	6.81511	-6.66095		0.319847	0.329931	-0.001467	-0.10689	-0.333289	0.00075597	-0.449747	1.813
36.6934	20	13.9219	8.97698	34.5059	2.56134	0.345555	78.643	0.614099	5.68193	2.62809	1.57339	0.185119	2.75304	3.99497	3.78396	7.02835	22	593		-0.033044	2.72	3.96193	3.75091	6.9953	34.5059	0	1.01492	84.9345	72.3516	1.17634	0.865242		0.232459	0.245478	0.218982	0.32602	0.341945	0.309305	6.29077	-5.07308		0.323638	0.302862	-0.0013585	-0.0998565	-0.30864	0.000780594	-0.408131	1.75581
34.1773	21	14.3281	8.9744	32.1316	2.16856	0.346087	73.8716	0.624278	5.05933	2.75853	1.42134	0.156588	2.75362	3.99421	3.78392	7.0291	23.5	595		-0.033625	2.72	3.96058	3.75029	6.99548	32.1316	0	0.889881	79.7813	67.9618	1.0251	0.764058		0.220246	0.231667	0.208481	0.311212	0.325382	0.296435	5.67939	-4.43928		0.327183	0.282456	-0.00126503	-0.0928427	-0.287403	0.000806681	-0.374183	1.69903
31.1705	22	14.7344	8.98634	29.1374	2.10114	0.353008	67.9633	0.769079	4.73642	2.81118	1.26396	0.141643	2.75422	3.99336	3.784	7.0289	25.5	594		-0.034224	2.72	3.95914	3.74978	6.99467	29.1374	0	0.757949	73.4004	62.5262	0.876909	0.64755		0.207141	0.21881	0.195118	0.298873	0.313665	0.283429	5.50173	-3.97112		0.332065	0.261258	-0.00114714	-0.0825403	-0.260621	0.000850489	-0.33379	1.61151
28.3482	23	15.1406	8.96787	26.8606	2.23374	0.362094	62.3693	0.338928	4.63883	2.83643	1.14873	0.137231	2.75497	3.99311	3.78448	7.0309	27.6	590		-0.034967	2.72	3.95814	3.74951	6.99593	26.8606	0	0.658114	67.3589	57.3798	0.769195	0.555601		0.198102	0.211099	0.18467	0.292513	0.309314	0.274874	4.97411	-4.30355		0.336116	0.247042	-0.0010575	-0.0741813	-0.240256	0.000892227	-0.304292	1.53613
26.1001	24	15.5469	8.9655	24.7995	2.08869	0.366505	57.9594	0.259956	4.30001	2.87961	1.04063	0.123313	2.75541	3.99239	3.78444	7.0315	29.7	590		-0.035405	2.72	3.95698	3.74904	6.99609	24.7995	0	0.571926	62.5961	53.3226	0.669147	0.482257		0.187563	0.200197	0.174523	0.281137	0.297764	0.263702	4.55679	-4.04322		0.340063	0.230864	-0.000976358	-0.0676648	-0.22182	0.000926802	-0.277354	1.47882
24.2558	25	15.9531	8.9746	21.0947	2.02247	0.379767	54.3822	2.25528	4.0779	2.93532	0.90578	0.114961	2.75586	3.9908	3.78414	7.03132	31.6	589		-0.035856	2.72	3.95495	3.74829	6.99547	21.0947	0	0.473531	58.7327	50.0316	0.559978	0.394209		0.169077	0.182332	0.155385	0.263173	0.281307	0.2441	6.3303	-1.82549		0.347912	0.203481	-0.0008305	-0.0555465	-0.188682	0.00100418	-0.230753	1.36487
22.0896	26	16.3594	8.97513	19.594	1.54932	0.374711	50.0163	1.69486	3.40484	2.91857	0.800747	0.088358	2.75639	3.99003	3.78389	7.03182	33.6	576		-0.036391	2.72	3.95364	3.7475	6.99543	19.594	0	0.399436	54.0176	46.015	0.465208	0.338638		0.157177	0.167523	0.14657	0.244134	0.258448	0.229255	5.09763	-1.71205		0.351401	0.186488	-0.000771416	-0.0522909	-0.175259	0.00101916	-0.211359	1.34481
19.7798	27	16.7656	8.96012	16.8707	1.94556	0.399488	45.243	2.19093	3.62794	2.84171	0.718225	0.0999992	2.75703	3.98946	3.78436	7.0335	36.5	566		-0.037031	2.72	3.95243	3.74733	6.99647	16.8707	0	0.331887	48.8625	41.6236	0.399436	0.270353		0.146165	0.160319	0.131526	0.240173	0.260651	0.218528	5.81669	-1.43919		0.35825	0.171187	-0.000664199	-0.0422306	-0.1509	0.00111489	-0.179674	1.22933
17.9552	28	17.1719	8.95821	15.1845	1.68709	0.401681	41.4999	2.13742	3.20818	2.7948	0.633219	0.0846765	2.75744	3.98854	3.78408	7.03404	39.3	559		-0.037438	2.72	3.95111	3.74664	6.9966	15.1845	0	0.275699	44.8199	38.1799	0.330593	0.225628		0.134141	0.146857	0.121042	0.223378	0.242186	0.203613	5.34386	-1.0725		0.362862	0.154923	-0.000597816	-0.0378025	-0.135819	0.00115253	-0.159507	1.18918
16.1826	29	17.5781	8.96073	14.2086	1.11829	0.385791	37.8057	1.42704	2.46962	2.72027	0.546976	0.0567273	2.75786	3.98766	3.78349	7.03429	42.6	552		-0.037861	2.72	3.9498	3.74563	6.99643	14.2086	0	0.22587	40.8302	34.7813	0.263015	0.191535		0.122215	0.130578	0.11369	0.198891	0.211238	0.186151	3.89553	-1.04371		0.365675	0.139231	-0.000559393	-0.0368298	-0.127089	0.00113738	-0.147261	1.20502
14.6297	30	17.9844	8.95584	13.1617	0.994132	0.385258	34.5557	0.976349	2.21325	2.64813	0.491717	0.048736	2.75839	3.98729	3.78351	7.03515	46.1	546		-0.038386	2.72	3.9489	3.74513	6.99677	13.1617	0	0.191062	37.3202	31.7913	0.22184	0.162568		0.114099	0.121668	0.106398	0.186556	0.197859	0.17493	3.18868	-1.23781		0.368816	0.128794	-0.000518176	-0.0341633	-0.117725	0.00115673	-0.135182	1.18487
13.1291	31	18.3906	8.96257	11.5096	0.882432	0.387315	31.3629	1.19668	1.97436	2.55234	0.422806	0.0415944	2.75879	3.98633	3.78318	7.03509	50.7	545		-0.038792	2.72	3.94754	3.74439	6.9963	11.5096	0	0.152555	33.872	28.8539	0.177325	0.129638		0.101713	0.108664	0.0946526	0.168539	0.179146	0.157654	3.1703	-0.778412		0.374057	0.11323	-0.000453136	-0.0297165	-0.102949	0.00119537	-0.116612	1.14657
11.9219	32	18.7969	8.96578	10.2073	0.8075	0.387908	28.8102	1.34586	1.79783	2.48319	0.36869	0.0365822	2.75912	3.98553	3.78287	7.0352	55.8	551		-0.039124	2.72	3.94641	3.74375	6.99607	10.2073	0	0.124539	31.115	26.5053	0.145093	0.105548		0.0913811	0.0979025	0.0847647	0.15277	0.162887	0.142406	3.14309	-0.452579		0.378452	0.100571	-0.000401863	-0.0263138	-0.0912999	0.00122465	-0.102262	1.11915
10.6289	33	19.2031	8.97814	9.82698	0.950778	0.361346	25.9916	0.487491	1.83722	2.36687	0.314455	0.0361322	2.75935	3.98481	3.7822	7.03457	62.3	555		-0.039347	2.72	3.94546	3.74286	6.99522	9.82698	0	0.100806	28.0709	23.9123	0.11936	0.0838004		0.0827319	0.0900158	0.0753304	0.130917	0.141787	0.119767	2.32414	-1.35031		0.379783	0.0901938	-0.000386889	-0.0271955	-0.0878979	0.00116242	-0.0975389	1.17907
9.46051	34	19.6094	8.97419	8.88288	1.07156	0.354984	23.4166	0.306641	1.86523	2.24779	0.270988	0.0368232	2.75978	3.9843	3.78204	7.03528	69.4	557		-0.039783	2.72	3.94452	3.74226	6.99549	8.88288	0	0.080684	25.2899	21.5433	0.09761	0.065302		0.0741541	0.0823627	0.0657973	0.11615	0.128363	0.10359	2.17134	-1.55911		0.383183	0.0800934	-0.00034972	-0.0250233	-0.0794533	0.00116322	-0.0873656	1.17826
8.5059	35	20.0156	8.96712	6.24844	0.759971	0.417676	21.3166	2.02101	1.47201	2.15241	0.236448	0.03157	2.75988	3.98308	3.78203	7.03586	76.1	556		-0.039881	2.72	3.9432	3.74215	6.99598	6.24844	0	0.0608258	23.0219	19.6113	0.0736561	0.0491707		0.0621683	0.0692063	0.0550231	0.113454	0.125521	0.101049	3.49266	0.548633		0.393474	0.0662894	-0.000246002	-0.01496	-0.0558894	0.00140399	-0.0606836	0.976198
7.55945	36	20.4219	8.95911	5.00409	0.819313	0.447313	19.1867	2.3494	1.45925	2.03389	0.205957	0.0351799	2.7599	3.98218	3.78171	7.03643	84.7	557		-0.039896	2.72	3.94228	3.74182	6.99654	5.00409	0	0.0469756	20.7216	17.6518	0.0590166	0.0361561		0.0537967	0.0620581	0.0453884	0.105184	0.120334	0.089504	3.80838	0.889879		0.398793	0.0568553	-0.000197012	-0.011187	-0.0447593	0.00153033	-0.0481765	0.895604
6.65091	37	20.8281	8.96609	4.59692	0.669014	0.412168	17.1012	1.88864	1.22665	1.89967	0.165352	0.0255587	2.76015	3.98157	3.78111	7.0362	95.2	558		-0.040153	2.72	3.94142	3.74096	6.99605	4.59692	0	0.035454	18.4692	15.7331	0.0438497	0.027879		0.0459157	0.0522489	0.0394973	0.0839821	0.0950428	0.0726477	3.11505	0.661762		0.400605	0.0481254	-0.000180981	-0.011153	-0.0411174	0.00143346	-0.0438975	0.956127
5.79766	38	21.2344	8.96053	3.56695	0.648371	0.424881	15.1062	2.0983	1.1371	1.75542	0.132412	0.0249205	2.76036	3.9808	3.78077	7.0368	107	554		-0.040359	2.72	3.94045	3.74041	6.99644	3.56695	0	0.0250609	16.3147	13.8977	0.031976	0.0188708		0.0370675	0.0435122	0.0305354	0.0702831	0.0820108	0.0582518	3.23523	0.961027		0.405354	0.0384944	-0.000140431	-0.00839516	-0.0319047	0.00150496	-0.0337547	0.910706
5.11506	39	21.6406	8.95989	2.56337	0.646042	0.468242	13.5093	2.44245	1.08301	1.63959	0.109238	0.0277634	2.76035	3.97997	3.78043	7.03683	119	551		-0.04035	2.72	3.93962	3.74008	6.99648	2.56337	0	0.0177559	14.59	12.4286	0.0240014	0.0122225		0.0295851	0.0367672	0.022295	0.0618971	0.0763065	0.0470309	3.52539	1.35937		0.410227	0.030487	-0.00010092	-0.00547445	-0.0229282	0.00168417	-0.0240741	0.813795
4.48012	40	22.0469	8.95647	1.86218	0.636536	0.526304	11.9971	2.52367	1.02689	1.51841	0.0942671	0.0319395	2.76055	3.97959	3.78043	7.03727	134	551		-0.040545	2.72	3.93904	3.73988	6.99673	1.86218	0	0.0128786	12.9568	11.0373	0.0186564	0.00780114		0.0242893	0.0323235	0.0161205	0.0570992	0.0751503	0.0383295	3.55063	1.49686		0.413786	0.0248939	-7.33143e-05	-0.00353823	-0.0166564	0.00191353	-0.0173957	0.716251
3.87306	41	22.4531	8.95751	1.63234	0.605659	0.529945	10.5188	2.15818	0.94579	1.38633	0.0825385	0.0302864	2.76033	3.97906	3.77997	7.03698	152	548		-0.040326	2.72	3.93874	3.73964	6.99665	1.63234	0	0.00996768	11.3603	9.67727	0.0147542	0.00576978		0.0214999	0.0292438	0.0136313	0.0510709	0.068718	0.0327421	3.10408	1.2125		0.414982	0.0219723	-6.42652e-05	-0.0030802	-0.0146005	0.0019377	-0.0152059	0.707318
3.37496	42	22.8594	8.95787	2.08172	0.630341	0.413025	9.29884	1.22308	0.921656	1.27446	0.070153	0.0213189	2.76062	3.97934	3.77982	7.03725	171	545		-0.040622	2.72	3.93872	3.7392	6.99663	2.08172	0	0.00875826	10.0427	8.55493	0.0123196	0.00561938		0.0213722	0.0276647	0.0149978	0.0400225	0.0515169	0.0282461	2.14471	0.301398		0.412658	0.021839	-8.19575e-05	-0.00504018	-0.01862	0.00151058	-0.0193896	0.907314
2.96291	43	23.2656	8.9622	1.81315	0.771079	0.359263	8.28422	1.10084	1.02898	1.17919	0.0489284	0.020864	2.76088	3.97905	3.77955	7.0372	193	548		-0.040881	2.72	3.93816	3.73867	6.99632	1.81315	0	0.00591271	8.94695	7.62148	0.00909862	0.0031273		0.0162762	0.0230385	0.00941958	0.0267395	0.0376826	0.0155448	2.12979	0.0718364		0.41404	0.0165455	-7.13837e-05	-0.00504686	-0.0162178	0.00132754	-0.0168022	1.03241
2.57702	44	23.6719	8.96438	1.12309	0.600356	0.429053	7.31384	1.41429	0.827645	1.0799	0.0396503	0.0211272	2.7611	3.9788	3.77965	7.03727	221	554		-0.041098	2.72	3.93771	3.73855	6.99617	1.12309	0	0.00386225	7.89895	6.72874	0.00639919	0.0016543		0.0120913	0.0184357	0.00566442	0.0236967	0.0359091	0.0111709	2.24197	0.586677		0.417685	0.0122393	-4.4216e-05	-0.00261759	-0.0100455	0.00159882	-0.0103642	0.857239
2.26485	45	24.0781	8.95985	1.49977	0.740933	0.363539	6.52656	0.72478	0.941995	0.998429	0.0402997	0.0198741	2.76098	3.97886	3.77949	7.03747	249	557		-0.04098	2.72	3.93788	3.73851	6.99649	1.49977	0	0.00389942	7.04868	6.00443	0.00629007	0.00181568		0.0136595	0.020271	0.00695825	0.0227408	0.033598	0.0116368	1.66679	-0.2172		0.415678	0.0138487	-5.9046e-05	-0.00412546	-0.0134147	0.00135043	-0.013862	1.01491
1.93799	46	24.4844	8.95734	1.5083	0.985805	0.308263	5.67201	0.398582	1.16114	0.898015	0.0311103	0.0202972	2.76067	3.97833	3.77894	7.03734	286	556		-0.040674	2.72	3.93766	3.73827	6.99666	1.5083	0	0.00289017	6.12577	5.21825	0.00515977	0.000921403		0.0116719	0.0191544	0.00407439	0.0165482	0.0270711	0.00579517	1.55975	-0.762537		0.415633	0.0118098	-5.93818e-05	-0.0048929	-0.013491	0.00114967	-0.0139133	1.19214
1.63043	47	24.8906	8.94532	0.806067	0.824888	0.32371	4.84787	0.806573	0.973496	0.793505	0.0177896	0.0181737	2.76036	3.97746	3.77836	7.03788	328	545		-0.040363	2.72	3.9371	3.738	6.99752	0.806067	0	0.00138661	5.2357	4.46004	0.00302915	-2.9795e-05		0.00658402	0.0132326	-0.000154776	0.00981894	0.0196695	-0.000231593	1.7801	-0.166891		0.419405	0.00662766	-3.17349e-05	-0.00249009	-0.0072099	0.00121963	-0.00739821	1.12376
1.42076	48	25.2969	8.93854	0.494512	0.584189	0.437274	4.29295	0.908788	0.718381	0.725716	0.0174589	0.0205309	2.76051	3.97749	3.77855	7.03852	367	540		-0.040508	2.72	3.93698	3.73805	6.99801	0.494512	0	0.00101762	4.63639	3.94951	0.00239668	-0.000169823		0.00546243	0.011839	-0.000997015	0.0109789	0.0236421	-0.00201712	1.62728	0.190519		0.421126	0.00549243	-1.9469e-05	-0.0011309	-0.00442319	0.00165118	-0.00453369	0.830054
-2997	49	25.7031	8.94195	-999	1.69313	0.205614	3.72031	-999	1.80858	0.648903	-999	0.0185472	2.76096	3.97797	3.77879	7.03872	418	533		-0.040957	2.72	3.93701	3.73783	6.99776	1.11523	0	0.000935168	4.01793	3.42268	0.00254235	-0.000445994		0.0057907	0.014455	-0.00302727	0.00550483	0.0137473	-0.00287657	1.8924	-1.72476		0.417727	0.00582443	-4.39069e-05	-0.00542391	-0.00997526	0.00077591	-0.0102278	1.76641
-2997	50	26.1094	8.92996	-999	4.12517	0.114488	3.19049	-999	4.22682	0.573645	-999	0.0199226	2.76133	3.97812	3.77902	7.03997	417	456		-0.041328	2.72	3.9368	3.73769	6.99864	1.31585	0	0.000526929	3.44573	2.93525	0.00235193	-0.00103552		0.00381191	0.015576	-0.00823676	0.00202077	0.00830323	-0.0043418	3.92625	-4.52738		0.416653	0.00382649	-5.18052e-05	-0.0114934	-0.0117697	0.000433739	-0.0120441	3.1599
0.862391	51	26.5156	8.92131	0.209488	0.356749	0.738128	2.73928	0.635304	0.455435	0.507248	0.017599	0.029695	2.76113	3.97794	3.77927	7.04042	409	384		-0.041133	2.72	3.93681	3.73814	6.99929	0.209488	0	0.000464359	2.95842	2.52014	0.00135516	-0.000300396		0.00391221	0.0105046	-0.00276855	0.0132224	0.0349525	-0.00950885	1.09122	0.18035		0.422727	0.00392758	-8.24757e-06	-0.00028381	-0.00187378	0.00279585	-0.00191766	0.490217
0.712665	52	26.9219	8.92165	0.301743	0.46105	0.560438	2.30301	0.395214	0.54189	0.438839	0.015708	0.0238272	2.76136	3.97821	3.77941	7.04062	413	326		-0.04136	2.72	3.93685	3.73805	6.99926	0.301743	0	0.000426953	2.48725	2.11877	0.00116533	-0.000207438		0.00427698	0.0107418	-0.0022729	0.0110041	0.0273579	-0.00590902	0.937375	-0.146406		0.422206	0.00429535	-1.18796e-05	-0.000538406	-0.00269895	0.00212126	-0.00276315	0.646112
-2997	53	27.3281	8.91517	-999	1.97602	0.184535	1.92859	-999	2.04073	0.377848	-999	0.0178024	2.76164	3.97859	3.77942	7.04139	413	273		-0.041636	2.72	3.93695	3.73779	6.99975	1.11674	0	0.000435685	2.08288	1.77431	0.00130262	-0.000308545		0.0052071	0.0142892	-0.0040439	0.0044447	0.0122134	-0.00344712	1.50044	-2.58102		0.417719	0.00523436	-4.3966e-05	-0.00605161	-0.00998869	0.000697175	-0.0102357	1.96589
0.831413	54	27.7344	8.90094	0.818666	1.06305	0.267237	1.6838	0	1.11977	0.338914	0.0127472	0.0164856	2.76164	3.97862	3.77952	7.04248	402	232		-0.041638	2.72	3.93698	3.73788	7.00084	0.818666	0	0.000403822	1.8185	1.54909	0.00100213	-0.000110937		0.00552626	0.0126117	-0.00166159	0.00681709	0.0155317	-0.00205317	0.791433	-1.44811		0.419336	0.00555697	-3.2231e-05	-0.00306344	-0.0073226	0.00100898	-0.00750601	1.35837
-2997	55	28.1406	8.89541	-999	4.51799	0.0997253	1.44034	-999	4.56916	0.297615	-999	0.017365	2.76177	3.97848	3.77944	7.04305	395	195		-0.041774	2.72	3.9367	3.73767	7.00128	1.16993	0	0.000184237	1.55557	1.32511	0.000966893	-0.000485301		0.00295471	0.014203	-0.00855324	0.0013641	0.00659717	-0.0039244	3.81738	-5.32093		0.417433	0.00296346	-4.60603e-05	-0.0117315	-0.0104645	0.000378455	-0.0106995	3.6215
0.445303	56	28.5469	8.88835	0.437599	0.898534	0.290558	1.18783	0	0.941678	0.251776	0.00770322	0.0157718	2.76203	3.97876	3.77981	7.04386	393	160		-0.042027	2.72	3.93673	3.73778	7.00183	0.437599	0	0.000165579	1.28286	1.09281	0.000545855	-0.000160502		0.00321916	0.00976461	-0.00341339	0.00431848	0.0130698	-0.00458947	0.83861	-1.04474		0.421444	0.00322956	-1.72283e-05	-0.00150607	-0.00391413	0.00110208	-0.00400306	1.24362
0.351204	57	28.9531	8.86775	0.338251	0.542347	0.471052	1.07891	0	0.587388	0.234426	0.0129537	0.0206394	2.76178	3.9786	3.77974	7.04528	384	142		-0.041779	2.72	3.93682	3.73796	7.0035	0.338251	0	0.000188459	1.16522	0.992597	0.000529734	-0.000104646		0.00403076	0.0104262	-0.00244793	0.00873443	0.022425	-0.0053451	0.541425	-0.633351		0.422001	0.00404708	-1.3317e-05	-0.000718075	-0.0030255	0.00178381	-0.00309671	0.76834
0.553789	58	29.3594	8.84384	0.534376	0.559962	0.457671	1.00293	0	0.602371	0.22323	0.0194129	0.0201504	2.76256	3.97961	3.78068	7.04807	384	132		-0.042558	2.72	3.93706	3.73813	7.00551	0.534376	0	0.000268878	1.08317	0.922696	0.000594513	-1.18475e-05		0.00617369	0.0125617	-0.000297526	0.0129704	0.0262056	-0.000629589	0.327019	-0.877723		0.420904	0.00621204	-2.10384e-05	-0.0011676	-0.00477975	0.00172576	-0.0049026	0.794185
0.472994	59	29.7656	8.83737	0.446999	0.443533	0.605719	0.922919	0	0.489047	0.210291	0.0259942	0.0254209	2.76326	3.98039	3.78162	7.04933	392	124		-0.043259	2.72	3.93713	3.73836	7.00607	0.446999	0	0.000273913	0.996753	0.849086	0.000589185	1.95474e-06		0.00683022	0.0135159	5.33272e-05	0.0188901	0.0369413	0.000149284	0.267592	-0.710503		0.421391	0.0068772	-1.75984e-05	-0.000737965	-0.00399821	0.00228102	-0.00410363	0.600859
0.42271	60	30.1719	8.83956	0.400525	0.449027	0.587938	0.952077	0	0.493927	0.221933	0.0221855	0.0245712	2.76418	3.98121	3.78243	7.05006	328	107.033		-0.044182	2.72	3.93703	3.73825	7.00588	0.400525	0	0.000245765	1.02824	0.875911	0.000562832	-2.73883e-05		0.00594572	0.0125279	-0.000724835	0.015994	0.0333273	-0.00197218	0.32566	-0.662193		0.421651	0.00598128	-1.57687e-05	-0.000681237	-0.00358251	0.00221797	-0.00367376	0.617941
0.523804	61	30.5781	8.83571	0.501161	0.499706	0.52138	1.07605	0	0.544547	0.256453	0.0226435	0.0223159	2.7653	3.9824	3.78353	7.05151	98.4	36.291		-0.045298	2.72	3.9371	3.73824	7.00621	0.501161	0	0.000308205	1.16213	0.989965	0.000664566	8.23602e-07		0.00659314	0.0130811	1.92718e-05	0.0157421	0.0309527	4.64409e-05	0.302576	-0.786519		0.421089	0.0066369	-1.97307e-05	-0.00096122	-0.00448265	0.00196435	-0.00459977	0.697725
-2997	62	30.9844	8.8317	-999	1.13854	0.262308	1.36369	-999	1.18354	0.332089	-999	0.0170167	2.76665	3.98375	3.78457	7.05321	49.983	23.362		-0.046649	2.72	3.9371	3.73793	7.00656	0.989207	0	0.000387874	1.47279	1.2546	0.000900751	-5.38879e-05		0.00654755	0.0139782	-0.000995944	0.00792721	0.016897	-0.00120774	0.529329	-1.83775		0.418408	0.0065907	-3.89452e-05	-0.00377117	-0.00884801	0.000988356	-0.00907877	1.38672
-2997	63	31.3906	8.77031	-999	#NUM!	-0.0493113	#DIV/0!	-999	#DIV/0!	#DIV/0!	-999	#DIV/0!	2.70258	4.0066	3.55271	6.99479	0	96.4		0.017419	2.72	4.02402	3.57013	7.01221	-3060.95	0	#DIV/0!	#DIV/0!	#DIV/0!	#DIV/0!	#DIV/0!		0.793126	#NUM!	#NUM!	-6.92449	#NUM!	#NUM!	#DIV/0!	#DIV/0!		#NUM!	3.83386	0.12051	-62.074	27.3788	-8.18063e-06	132.879	-167.539
-2997	64	31.7969	8.59842	-999	31776.6	-0.159898	#DIV/0!	-999	#DIV/0!	#DIV/0!	-999	#DIV/0!	2.69982	4.06101	3.74979	7.0109	0	304		0.020177	2.72	4.08119	3.76996	7.03107	1056.23	0	#DIV/0!	#DIV/0!	#DIV/0!	#DIV/0!	#DIV/0!		1.30397	1.00756	0.992049	0.760214	0.989955	1.01096	#DIV/0!	#DIV/0!		4.6506	-4.28978	-0.0415839	6.60567	-9.44751	-5.78446e-05	30.8961	-23.6941
[truncated: 7 more columns]

## Sheet: Ca CSI (PSS) Homogeneous
DMSO	Linked to parameter master													Uncertainty in K/M-1:	0.06	0.7		2MI			Workings
Chemical shift reference/ppm:	2.72													DMSO ref	Glycolate	SFA	pKa (I = 0):	7.96			Max glycolate shift/ppm:	3.93683
Integral conversion ratio (k):	2.91762													K/M-1:	34.7	144.4	dH aromatic (DMSO)/ppm:	7.2709			Max SFA shift/ppm:	3.73829
K CaOAc complex/M-1:	5.88844													dL/ppm:	3.9353	3.7332	dL aromatic (DMSO)/ppm:	6.9622			Gamma2 from I0 (Equation S12):	0.42392
Uncertainty in concentration 1D (%):	3													dCa/ppm:	4.0977	3.8038	pH in reference sample:	8.96407			[M2+]f,Lower/mM	0.423972
Uncertainty in chemical shift measurement/ppm:	0.0005													da/ppm:	3.93633	3.73779	2MI chemical shift in reference sample/ppm:	6.99619
K0 Ca-Cl/M-1:	2.63027												Paste 1H chemical shift data from reference sample here
																				Workings are in Grey text
Adjust as appropriate
Glycolate concentration/mM:	1
SFA concentration/mM:	1
Background ionic strength/M:	0.064
Background [Cl-]/M	0.05
				For filter
				h:	60								Paste 1H chemical shift data here (from CSI datasets)				Paste integral or lineshape deconvolution data here				Workings																						Uncertainty in M2+
		This used in calculation of B by default											Raw chemical shift data								Referenced chemical shifts				Non filtered					Based on Error in [M2+]f													Propagation of uncertainty analysis				Common factor
Experiment number	[M2+]tot/mM (Concentration of added M2+)	[Ac]/mM	pH	[M2+]f/mM (Filtered)	Uncertainty in [ M2+]f/mM	Gamma2 (Equation S2)	[Ac] from integration/mM	B/mM	Uncertainty in B/mM	N/mM	[M2+]l/mM	Uncertainty in [M2+]l/mM	DMSO/ppm	Glycolate/ppm	SFA/ppm	2MI/ppm	DMSO integral	Acetate integral		chemical shift correction/ppm	DMSO/ppm	Glycolate/ppm	SFA/ppm	2MI/ppm	[M2+]f/mM (Equation S1)	[M-Cl]/mM	[M-Ac]/mM	[Ac]max/mM	[Ac]min/mM	[M-Ac]/mM MAX	[M-Ac]/mM MIN		[M-Glyc]/mM	[M-Glyc]/mM MAX	[M-Glyc]/mM MIN	[M-SFA]/mM	[M-SFA]/mM MAX	[M-SFA]/mM MIN	B max/mM	B min/mM		Gamma2 (Equation S3)	F	dM/dK1	dM/dgam2	dM/ddL1	E^2	dM/ddM1	dM/ddb1
252	1	2	8.90978	0.653162	0.432786	0.327367	2.05786	0.298846	0.494546	0	0.0479917	0.0317603	2.72	3.93751	3.73841	7.00016	759.283	535.54		2e-06	2.72	3.93751	3.73841	7.00016	0.653162	0.0281049	0.00251501	2.06	1.94	0.00430332	0.000823793		0.00736504	0.0121857	0.00249715	0.0100067	0.0165276	0.00339879	0.793418	-0.195674		0.420246	0.00741969	-1.88231e-05	-0.0019952	-0.00402194	0.0075904	-0.00410317	0.557136
253	2	4	8.84596	1.27991	0.389217	0.368321	4.18814	0.606019	0.483786	0	0.114069	0.034569	2.72001	3.93892	3.73931	7.00534	708.417	1016.91		-6e-06	2.72	3.93891	3.7393	7.00533	1.27991	0.0619211	0.0115937	4.12	3.88	0.0148609	0.00748082		0.0160949	0.0208871	0.0112556	0.0244594	0.0316619	0.0171489	1.09031	0.12274		0.416844	0.0163582	-3.68851e-05	-0.00347499	-0.00788123	0.00839135	-0.00811086	0.503958
254	3	6	8.84895	1.77433	0.317706	0.410893	6.10835	1.03772	0.441577	0	0.187947	0.0338708	2.72001	3.9403	3.74037	7.00509	491.138	1028.25		-9e-06	2.72	3.94029	3.74036	7.00508	1.77433	0.095698	0.0261113	6.18	5.82	0.031124	0.0204396		0.0246742	0.0289644	0.020346	0.0414638	0.0485279	0.0342941	1.4797	0.596548		0.414241	0.0252985	-5.11336e-05	-0.00431823	-0.0109257	0.00919972	-0.0113417	0.459676
255	5	10	8.78963	3.53209	0.352023	0.394754	10.3789	1.08092	0.541843	0	0.386996	0.0398203	2.72	3.94373	3.74236	7.01037	291.722	1037.75		0	2.72	3.94373	3.74236	7.01037	3.53209	0.1827	0.08452	10.3	9.7	0.092162	0.0711763		0.0461496	0.0505167	0.0417421	0.073627	0.0803752	0.0667791	1.62569	0.541999		0.405519	0.0483824	-0.000101789	-0.00894757	-0.0217493	0.00845573	-0.0230795	0.500121
256	8	16	8.72881	6.04193	0.35899	0.400332	16.6808	1.20763	0.648194	0	0.750441	0.0492046	2.72	3.94875	3.74542	7.01634	181.87	1039.8		3e-06	2.72	3.94875	3.74542	7.01634	6.04193	0.316091	0.234246	16.48	15.52	0.244972	0.205166		0.0774326	0.0816577	0.0731685	0.122672	0.129021	0.116231	1.86508	0.568687		0.394335	0.0839316	-0.000174119	-0.0150923	-0.037204	0.00802516	-0.040802	0.526954
653	12	24	8.60056	8.70702	0.506833	0.400087	23.4437	2.09239	0.948727	0	1.20059	0.0818938	2.72	3.95363	3.74824	7.03081	167.12	1342.85		0	2.72	3.95363	3.74824	7.03081	8.70702	0.453976	0.47123	24.72	23.28	0.525192	0.441216		0.107844	0.113409	0.102208	0.167537	0.175577	0.159339	3.02927	1.13182		0.383832	0.12088	-0.000250923	-0.0217628	-0.0536147	0.00750311	-0.0607807	0.563618
[truncated: 7 more columns]

## Sheet: Mg CSI (PSS) Homogeneous
DMSO	Linked to parameter master													Uncertainty in K/M-1:	0.6	2.4		2MI			Workings
Chemical shift reference/ppm:	2.72													DMSO ref	Glycolate	SFA	pKa (I = 0):	7.96			Max glycolate shift/ppm:	3.93704
Integral conversion ratio (k):	2.91762													K/M-1:	25.4	117.4	dH aromatic (DMSO)/ppm:	7.2709			Max SFA shift/ppm:	3.73808
K MgOAc complex/M-1:	1.09648													dL/ppm:	3.9353	3.7332	dL aromatic (DMSO)/ppm:	6.9622			Gamma2 from I0 (Equation S12):	0.42392
Uncertainty in concentration 1D (%):	3													dMg/ppm:	4.0471	3.7812	pH in reference sample:	8.96407			[M2+]f,Lower/mM	0.849403
Uncertainty in chemical shift measurement/ppm:	0.0005													da/ppm:	3.93654	3.73758	2MI chemical shift in reference sample/ppm:	6.99619
K0 Mg-Cl/M-1:	0												Paste 1H chemical shift data from reference sample here
																				Workings are in Grey text
Adjust as appropriate
Glycolate concentration/mM:	1
SFA concentration/mM:	1
Background ionic strength/M:	0.064
Background [Cl-]/M	0.05
				For filter
				h:	60								Paste 1H chemical shift data here (from CSI datasets)				Paste integral or lineshape deconvolution data here				Workings																						Uncertainty in M2+
		This used in calculation of B by default											Raw chemical shift data								Referenced chemical shifts				Non filtered					Based on Error in [M2+]f													Propagation of uncertainty analysis				Common factor
Experiment number	[M2+]tot/mM (Concentration of added M2+)	[Ac]/mM	pH	[M2+]f/mM (Filtered)	Uncertainty in [ M2+]f/mM	Gamma2 (Equation S2)	[Ac] from integration/mM	B/mM	Uncertainty in B/mM	N/mM	[M2+]l/mM	Uncertainty in [M2+]l/mM	DMSO/ppm	Glycolate/ppm	SFA/ppm	2MI/ppm	DMSO integral	Acetate integral		chemical shift correction/ppm	DMSO/ppm	Glycolate/ppm	SFA/ppm	2MI/ppm	[M2+]f/mM (Equation S1)	[M-Cl]/mM	[M-Ac]/mM	[Ac]max/mM	[Ac]min/mM	[M-Ac]/mM MAX	[M-Ac]/mM MIN		[M-Glyc]/mM	[M-Glyc]/mM MAX	[M-Glyc]/mM MIN	[M-SFA]/mM	[M-SFA]/mM MAX	[M-SFA]/mM MIN	B max/mM	B min/mM		Gamma2 (Equation S3)	F	dM/dK1	dM/dgam2	dM/ddL1	E^2	dM/ddM1	dM/ddb1
260	1	2	8.89343	0.457292	0.558902	0.4591	2.10936	0.525755	0.609452	0	0.0169535	0.0205497	2.72	3.93712	3.73802	7.00143	766	553.797		0	2.72	3.93712	3.73802	7.00143	0.457292	0	0.000460289	2.06	1.94	0.00105324	-9.92361e-05		0.00530426	0.0117112	-0.0011863	0.011189	0.0245287	-0.00252066	1.13542	-0.0834871		0.421334	0.00533254	-1.80036e-05	-0.000996061	-0.00409027	0.0017243	-0.0042036	0.792592
261	3	6	8.82961	1.71536	0.591022	0.460256	6.02185	1.21887	0.703127	0	0.0657636	0.0221058	2.72	3.93869	3.73921	7.00675	495.726	1023.16		-1e-06	2.72	3.93869	3.73921	7.00675	1.71536	0	0.00518956	6.18	5.82	0.0071848	0.00330046		0.0196592	0.0262549	0.0129736	0.0409148	0.0542471	0.0272012	1.92218	0.51593		0.414548	0.0200534	-6.75339e-05	-0.00372697	-0.0153431	0.00167964	-0.0159941	0.813665
262	5	10	8.81014	3.08855	0.653217	0.446415	10.1335	1.79513	0.827067	0	0.116322	0.0238501	2.72	3.94024	3.74026	7.00848	295.41	1026.03		2e-06	2.72	3.94024	3.74027	7.00848	3.08855	0	0.0150952	10.3	9.7	0.0188304	0.0115492		0.033836	0.0407009	0.0268721	0.0673909	0.0804965	0.0539063	2.62234	0.968203		0.407646	0.0350209	-0.000121597	-0.00691856	-0.0276257	0.00158285	-0.0292113	0.86342
263	8	16	8.74194	5.29936	0.768326	0.432438	15.9561	2.50131	1.0364	0	0.199327	0.0280779	2.72	3.94255	3.74175	7.015	190.462	1041.61		4e-06	2.72	3.94256	3.74175	7.01501	5.29936	0	0.040103	16.48	15.52	0.0472777	0.0332721		0.055006	0.0624827	0.0474091	0.104218	0.117551	0.0904748	3.53781	1.465		0.397502	0.0582078	-0.000208636	-0.0122546	-0.0474004	0.00146752	-0.0512201	0.931275
652	12	24	8.68076	9.07987	0.954759	0.410911	23.9372	2.58325	1.34984	0	0.336882	0.0350847	2.72	3.94601	3.74371	7.02146	160.512	1316.9		0	2.72	3.94601	3.74371	7.02146	9.07987	0	0.0977836	24.72	23.28	0.11126	0.0849129		0.0865644	0.0948038	0.0781736	0.152534	0.165912	0.13872	3.93308	1.23339		0.382462	0.0947679	-0.000357475	-0.0220969	-0.0812153	0.00130379	-0.0907292	1.04822
[truncated: 7 more columns]
